# Supplementary material for: CaHsfA1d Improves Plant Thermotolerance via Regulating the Expression of Stress- and Antioxidant-Related Genes
Source: Int J Mol Sci. 2020 Nov 8;21(21):8374. doi: 10.3390/ijms21218374 (PMC7672572; doi:10.3390/ijms21218374)
Supplement: Supplementary file 1 [file ijms-21-08374-s001.zip]

Archive with 7 entries (6 files):
- sup/
- sup/Figure S1.jpg
- sup/Figure S2.jpg
- sup/Figure S3.jpg
- sup/Figure S4.jpg
- sup/Figure S5.tif
- sup/Supplementary Material.docx
